# Supplementary material for: Global Analysis of WRKY Genes and Their Response to Dehydration and Salt Stress in Soybean
Source: Front Plant Sci. 2016 Feb 1;7:9. doi: 10.3389/fpls.2016.00009 (PMC4740950; doi:10.3389/fpls.2016.00009)
Supplement: Table S1 — qRT-PCR primers in this study. [file Table1.XLS]

## Sheet: Table S1
Name	Orientatin	Tm (℃)	Primer sequence	PCR product size (bp)
GmWRKY17	Forward	58.9	CTAACTGAGACGCTGAAC	195
	Reverse	58.9	TTCTTCCTCTGTGATGGT
GmWRKY36	Forward	56.8	GCAACAAGGATGATGAC	106
	Reverse	56.8	AAGATAGCGGAGGAATG
GmWRKY47	Forward	60.3	ACGAGGATGGAAGAAGA	139
	Reverse	60.3	GGTTGAGAAGGTTGATGA
GmWRKY56	Forward	59.3	CATTCTGTTCTGCTTGCTA	147
	Reverse	59.8	AAGTGTTGGAGTGGAAGT
GmWRKY57	Forward	60.6	CCTCAACTTCCTCCAATCA	141
	Reverse	60.7	GAGCAGAATCATACAAGACATC
GmWRKY58	Forward	65.2	CCAAGAAGTTCCTCAGCAACAA	197
	Reverse	65.6	GCAACCTCGGAAGAAGTCAAC
GmWRKY60	Forward	60.9	CAACAACCACCAGAGACA	220
	Reverse	60.8	GAGATATGAAGGCAGGAGAG
GmWRKY92	Forward	55.3	CACGCTCATAATTCTGT	298
	Reverse	55.3	TCCACTTGTATCCATCA
GmWRKY96	Forward	58.7	CTCAGCATCAGCATCAG	138
	Reverse	59	AACGGAATGGAACTAATGG
GmWRKY105	Forward	57.3	GGTGAAGAAGAACAAGAAG	162
	Reverse	57.9	TCCTCCTGATGAAGAAGA
GmWRKY106	Forward	59.2	TCTGTTCTGGTTGCTACT	143
	Reverse	59.2	AGTGTTGGTGTTGAAGTG
GmWRKY125	Forward	60.3	GGACTTATGATGATGGA	275
	Reverse	60.6	CTTCTTCTCTTGTAGCA
GmWRKY139	Forward	58	CGTTGTATGACTCTTGGT	139
	Reverse	58.2	GGACTTCTGGTGATTCG
GmWRKY144	Forward	60.2	GTTGCGTCGTCTAAGTTG	230
	Reverse	60	TGAATGAATCCTCGGTGAT
GmWRKY165	Forward	57.5	TGATGATGGCTACAGATG	185
	Reverse	57.2	AGGAAGAACTTGGATGAG
Metalloprotease transcripts	Forward	60.5	ATGAATGACGGTTCCCATGTA	114
	Reverse	60.17	GGCATTAAGGCAGCTCACTCT
