# Supplementary material for: Global Analysis of WRKY Genes and Their Response to Dehydration and Salt Stress in Soybean
Source: Front Plant Sci. 2016 Feb 1;7:9. doi: 10.3389/fpls.2016.00009 (PMC4740950; doi:10.3389/fpls.2016.00009)
Supplement: Table S2 — Annotation of GmWRKY genes. The names GmWRKY1-64 and GmWRKY65-182 genes are given according to Zhou et al. (2008) and Bencke-Malato et al. (2014); GmWRKY183-186 genes are given according to the chromosome order in this study. [file Table2.XLS]

## Sheet: Table S2
Gene ID (Glyma2.0)	Alternative transcripts	Correspondence to Glyma 1.1 ID	Name	Best Arabidopsis hit	Groups	Chromosome	Relative location	Domain	CDS(bp)	Protein(aa)	EST expression
Glyma.01G043300	2	Glyma01g05050	GmWRKY3	AtWRKY72(AT5G15130.1)	IIb	1	4707961-4714222	WRKYGQK	1530	510	0
Glyma.01G053800	2	Glyma01g06550	GmWRKY9	AtWRKY3(AT2G03340.1)	I	1	6810996-6816226	WRKYGQK;WRKYGQK	1368	456	10
Glyma.01G056800	6	Glyma01g06870	GmWRKY28	AtWRKY57(AT1G69310.1)	IIc	1	7371198-7379188	WRKYGQK	894	298	6
Glyma.01G128100	2	Glyma01g31921	GmWRKY5	AtWRKY33(AT2G38470.1)	I	1	44021618-44025300	WRKYGEK;WRKYGQK	1524	508	3
Glyma.01G189100	2	Glyma01g39600	GmWRKY35	AtWRKY15(AT2G23320.1)	IId	1	52419846-52422210	WRKYGQK	966	322	13
Glyma.01G222300	1	Glyma01g43130	GmWRKY65	AtWRKY22(AT4G01250.1)	IIe	1	55118826-55120011	WRKYGQK	738	246	0
Glyma.01G224800	1	Glyma01g43420	GmWRKY12	AtWRKY41(AT4G11070.1)	III	1	55350106-55351996	WRKYGQK	969	323	4
Glyma.02G007500	2	Glyma02g01031	GmWRKY66	AtWRKY42(AT4G04450.1)	IIb	2	777356-781686	WRKYGQK	1455	485	0
Glyma.02G010900	1	Glyma02g01420	GmWRKY67	AtWRKY23(AT2G47260.1)	IIc	2	1024235-1026549	WRKYGQK	963	321	11
Glyma.02G020300	3	Glyma02g02430	GmWRKY68	AtWRKY72(AT5G15130.1)	IIb	2	1838183-1846478	WRKYGQK	1584(partial sequence)	528	0
Glyma.02G112100	1	Glyma02g12490	GmWRKY69	AtWRKY3(AT2G03340.1)	I	2	10862193-10867516	WRKYGQK;WRKYGQK	1368	456	7
Glyma.02G115200	1	Glyma02g12830	GmWRKY32	AtWRKY57(AT1G69310.1)	IIc	2	11191640-11199017	WRKYGQK	882	294	5
Glyma.02G141000	6	Glyma02g15920	GmWRKY22	AtWRKY21(AT2G30590.1)	IId	2	14586815-14589687	WRKYGQK	1068	356	34
Glyma.02G203800	2	Glyma02g36510	GmWRKY70	AtWRKY32(AT4G30935.1)	I	2	38920714-38930381	WRKYGQK;WRKYGQK	1602	534	13
Glyma.02G232600	1	Glyma02g39870	GmWRKY39	AtWRKY33(AT2G38470.1)	I	2	42001353-42004784	WRKYGQK;WRKYGQK	1743	581	40
Glyma.02G285900	1	Glyma02g45530	GmWRKY71	AtWRKY28(AT4G18170.1)	IIc	2	46674263-46676939	WRKYGQK	1014	338	1
Glyma.02G293400	2	Glyma02g46280	GmWRKY72	AtWRKY6(AT1G62300.1)	IIb	2	47204183-47206522	WRKYGQK	1263	421	0
Glyma.02G297400	2	Glyma02g46690	GmWRKY73	AtWRKY20(AT4G26640.2)	I	2	47501492-47507336	WRKYGQK;WRKYGQK	1767	589	23
Glyma.02G306300	2	Glyma02g47650	GmWRKY74	AtWRKY1(AT2G04880.2)	I	2	48093016-48096127	WRKYGQK;WRKYGQK	1524	508	5
Glyma.03G002300	1	Glyma03g00460	GmWRKY75	AtWRKY67(AT1G66550.2)	NULL	3	225254-226405	Lost WRKYGQK	708	236	1
Glyma.03G042700	3	Glyma03g05220	GmWRKY76	AtWRKY33(AT2G38470.1)	I	3	5405762-5409385	WRKYGEK;WRKYGQK	1524	508	4
Glyma.03G109100	1	Glyma03g25770	GmWRKY77	AtWRKY12(AT2G44745.1)	IIc	3	31002094-31010324	WRKYGQK	717	239	3
Glyma.03G159700	2	Glyma03g31630	GmWRKY15	AtWRKY21(AT2G30590.1)	IId	3	37478990-37481717	WRKYGQK	1026	342	3
Glyma.03G176600	5	Glyma03g33376	GmWRKY29	AtWRKY44(AT2G37260.1)	I	3	38951656-38961330	WRKYGQK;WRKYGQK	1347	449	12
Glyma.03G220100	1	Glyma03g37870	GmWRKY41	AtWRKY35(AT2G34830.1)	IIe	3	42334845-42336847	WRKYGQK	762	254	14
Glyma.03G220800	1	Glyma03g37940	GmWRKY51	AtWRKY23(AT2G47260.1)	IIc	3	42405152-42407179	WRKYGQK	864	288	12
Glyma.03G224700	3	Glyma03g38360	GmWRKY78	AtWRKY42(AT4G04450.1)	IIb	3	42698752-42703083	WRKYGQK	1626	542	6
Glyma.03G256700	2	Glyma03g41750	GmWRKY43	AtWRKY30(AT5G24110.1)	III	3	45152332-45156710	WRKYGQK	1089	363	6
Glyma.04G054200	1	Glyma04g05700	GmWRKY79	AtWRKY50(AT5G26170.1)	IIc	4	4398611-4400023	WRKYGKK	486	162	2
Glyma.04G061300	1	Glyma04g06470	GmWRKY80	AtWRKY40(AT1G80840.1)	IIa	4	4991882-4993379	WKKYGQK	708(partial sequence)	236	0
Glyma.04G061400	1	Glyma04g06495	GmWRKY81	AtWRKY40(AT1G80840.1)	IIa	4	5000479-5002170	WRKYGQK	663	221	2
Glyma.04G076200	1	Glyma04g08060	GmWRKY50	AtWRKY11(AT4G31550.1)	IId	4	6379935-6382128	WRKYGQK	840	280	26
Glyma.04G115500	2	Glyma04g12830	GmWRKY82	AtWRKY2(AT5G56270.1)	I	4	13218873-13223979	WRKYGQK;WRKYGQK	2286	762	0
Glyma.04G173500	1	Glyma04g34220	GmWRKY83	AtWRKY72(AT5G15130.1)	IIb	4	43478062-43484465	WRKYGQK	1596	532	0
Glyma.04G218400	5	Glyma04g39621	GmWRKY45	AtWRKY13(AT4G39410.1)	IIc	4	48944031-48947321	WRKYGQK	705	235	3
Glyma.04G218700	1	Glyma04g39650	GmWRKY21	AtWRKY51(AT5G64810.1)	IIc	4	48971780-48974496	WRKYGKK	591	197	3
Glyma.04G223200	1	Glyma04g40121	GmWRKY84	AtWRKY55(AT2G40740.1)	III	4	49377206-49381545	WRKYGQK	1014	338	0
Glyma.04G223300	1	Glyma04g40130	GmWRKY58	AtWRKY70(AT3G56400.1)	III	4	49386505-49389183	WRKYGQK	954	318	25
Glyma.04G238300	1	Glyma04g41701	GmWRKY85	AtWRKY30(AT5G24110.1)	III	4	50685345-50687985	WRKYGQK	1095	365	2
Glyma.05G029000	2	Glyma05g01285	GmWRKY86	AtWRKY72(AT5G15130.1)	IIb	5	2486734-2493321	WRKYGQK	1785	595	1
Glyma.05G096500	1	Glyma05g20710	GmWRKY11	AtWRKY15(AT2G23320.1)	IId	5	25268507-25270718	WRKYGQK	1005	335	18
Glyma.05G123000	2	Glyma05g25270	GmWRKY87	AtWRKY9(AT1G68150.1)	IIb	5	31672237-31675325	WRKYGQK	1458	486	1
Glyma.05G123600	1	Glyma05g25331	GmWRKY88	AtWRKY35(AT2G34830.1)	IIe	5	31740838-31745408	WRKYGQK	1293	431	1
Glyma.05G127600	1	Glyma05g25770	GmWRKY89	AtWRKY28(AT4G18170.1)	IIc	5	32073512-32075954	WRKYGQK	1077	359	0
Glyma.05G160800	1	Glyma05g29310	GmWRKY90	AtWRKY65(AT1G29280.1)	IIe	5	35259040-35260877	WRKYGQK	768	256	14
Glyma.05G165800	4	Glyma05g29921	GmWRKY91	AT1G27170.1	III	5	35633857-35645843	WRKYGKR	4068	1356	0
Glyma.05G184500	1	Glyma05g31800	GmWRKY92	AtWRKY51(AT5G64810.1)	IIc	5	37142869-37146009	WRKYGKK	567	189	13
Glyma.05G185400	1	Glyma05g31910	GmWRKY93	AtWRKY13(AT4G39410.1)	IIc	5	37232879-37234668	WRKYGQK	651	217	0
Glyma.05G203900	1	NULL	NULL	AtWRKY75(AT5G13080.1)	NULL	5	38751047-38751631	Lost WRKYGQK	300	100	0
Glyma.05G211900	1	Glyma05g37390	GmWRKY94	AtWRKY29(AT4G23550.1)	IIe	5	39339316-39341188	WRKYGQK	867	289	1
Glyma.05G215900	1	Glyma05g36970	GmWRKY46	AtWRKY53(AT4G23810.1)	III	5	39636109-39638136	WRKYGQK	1092	364	21
Glyma.06G054500	1	Glyma06g05721	GmWRKY95	AtWRKY50(AT5G26170.1)	IIc	6	4124757-4125627	WRKYGKK	486	162	0
Glyma.06G061900	1	Glyma06g06530	GmWRKY17	AtWRKY40(AT1G80840.1)	IIa	6	4653700-4666752	WRKYGQK	930	310	6
Glyma.06G077400	1	Glyma06g08120	GmWRKY37	AtWRKY11(AT4G31550.1)	IId	6	5982728-5984765	WRKYGQK	903	301	10
Glyma.06G125600	1	Glyma06g13090	GmWRKY96	AtWRKY30(AT5G24110.1)	III	6	10247993-10250167	WRKYGQK	1095	365	4
Glyma.06G142000	1	Glyma06g14720	GmWRKY97	AtWRKY70(AT3G56400.1)	III	6	11559878-11562766	WRKYGQK	960	320	16
Glyma.06G142100	2	Glyma06g14731	GmWRKY98	AtWRKY55(AT2G40740.1)	III	6	11567472-11571858	WRKYGQK	996	332	0
Glyma.06G147100	1	Glyma06g15220	GmWRKY61	AtWRKY51(AT5G64810.1)	IIc	6	11987432-11990961	WRKYGKK	591	197	12
Glyma.06G147500	3	Glyma06g15260	GmWRKY99	AtWRKY13(AT4G39410.1)	IIc	6	12032628-12036170	WRKYGQK	711	237	3
Glyma.06G168400	1	Glyma06g17690	GmWRKY100	AtWRKY75(AT5G13080.1)	IIc	6	14076805-14078036	WRKYGKK	483	161	0
Glyma.06G190800	1	Glyma06g20300	GmWRKY101	AtWRKY72(AT5G15130.1)	IIb	6	16760534-16765691	WRKYGQK	1848	616	4
Glyma.06G212900	1	Glyma06g23990	GmWRKY102	AtWRKY40(AT1G80840.1)	IIa	6	21420130-21421143	WKKYGQK	708(partial sequence)	236	0
Glyma.06G219800	2	Glyma06g27440	GmWRKY103	AtWRKY32(AT4G30935.1)	I	6	24915597-24922978	WRKYGQK;WRKYGQK	1413	471	8
Glyma.06G242200	1	Glyma06g37100	GmWRKY104	AtWRKY20(AT4G26640.2)	I	6	40186035-40189770	WRKYGQK	639	213	3
Glyma.06G307700	2	Glyma06g46420	GmWRKY105	AtWRKY6(AT1G62300.1)	IIb	6	49642766-49646262	WRKYGQK	1887	629	2
Glyma.06G320700	1	Glyma06g47880	GmWRKY59	AtWRKY2(AT5G56270.1)	I	6	50942839-50947909	WRKYGQK;WRKYGQK	2331	777	7
Glyma.07G023300	1	Glyma07g02630	GmWRKY106	AtWRKY40(AT1G80840.1)	IIa	7	1772171-1774607	WRKYGQK	936	312	46
Glyma.07G057400	1	Glyma07g06320	GmWRKY55	AtWRKY53(AT4G23810.1)	III	7	5100360-5103308	WRKYGQK	1110	370	10
Glyma.07G116300	1	Glyma07g13611	GmWRKY107	AtWRKY12(AT2G44745.1)	IIc	7	12685925-12694465	WRKYGQK	714	238	1
Glyma.07G133700	1	Glyma07g16040	GmWRKY108	AtWRKY49(AT5G43290.1)	IIc	7	15836784-15840218	WRKYGQK	954	318	0
Glyma.07G161100	1	NULL	NULL	AtWRKY20(AT4G26640.2)	NULL	7	20983387-20986135	Lost WRKYGQK	759	253	0
Glyma.07G227200	1	Glyma07g35381	GmWRKY109	AtWRKY3(AT2G03340.1)	I	7	40486944-40492055	WRKYGQK;WRKYGQK	1329	443	1
Glyma.07G238000	4	Glyma07g36640	GmWRKY110	AtWRKY23(AT2G47260.1)	IIc	7	41926439-41929460	WRKYGQK	1176	392	2
Glyma.07G262700	1	Glyma07g39250	GmWRKY34	AtWRKY6(AT1G62300.1)	IIb	7	43715792-43719098	WRKYGQK	1554	518	3
Glyma.08G011300	1	Glyma08g01430	GmWRKY25	AtWRKY75(AT5G13080.1)	IIc	8	901327-902577	WRKYGEK	444	148	2
Glyma.08G018300	1	Glyma08g02160	GmWRKY111	AtWRKY29(AT4G23550.1)	IIe	8	1475056-1476873	WRKYGQK	879	293	5
Glyma.08G021900	1	Glyma08g02580	GmWRKY20	AtWRKY53(AT4G23810.1)	III	8	1762687-1764910	WRKYGQK	1080	360	9
Glyma.08G078100	1	NULL	GmWRKY112	AtWRKY9(AT1G68150.1)	NULL	8	5958033-5959382	Lost zinc finger	546	182	0
Glyma.08G078700	1	Glyma08g08340	GmWRKY113	AtWRKY14(AT1G30650.1)	IIe	8	6000218-6004305	WRKYGQK	1290	430	0
Glyma.08G082400	2	Glyma08g08720	GmWRKY114	AtWRKY28(AT4G18170.1)	IIc	8	6229164-6231818	WRKYGQK	1116	372	0
Glyma.08G118200	1	Glyma08g12460	GmWRKY48	AtWRKY65(AT1G29280.1)	IIe	8	9137289-9139229	WRKYGQK	786	262	12
Glyma.08G142400	1	Glyma08g15050	GmWRKY6	AtWRKY51(AT5G64810.1)	IIc	8	10843433-10846761	WRKYGKK	555	185	24
Glyma.08G143400	3	Glyma08g15210	GmWRKY40	AtWRKY13(AT4G39410.1)	IIc	8	10941737-10944154	WRKYGQK	708	236	3
Glyma.08G218600	3	Glyma08g23380	GmWRKY56	AtWRKY40(AT1G80840.1)	IIa	8	17784425-17786833	WRKYGQK	942	314	48
Glyma.08G240800	1	Glyma08g26230	GmWRKY4	AtWRKY4(AT1G13960.1)	I	8	20546448-20551296	WRKYGQK;WRKYGQK	1572	524	19
Glyma.08G320200	1	Glyma08g43258	GmWRKY115	AtWRKY6(AT1G62300.1)	IIb	8	43918891-43924142	WRKYGQK	1461	487	0
Glyma.08G325800	4	Glyma08g43770	GmWRKY18	AtWRKY20(AT4G26640.2)	I	8	44391679-44397769	WRKYGQK;WRKYGQK	1734	578	16
Glyma.09G005700	1	Glyma09g00820	GmWRKY23	AtWRKY6(AT1G62300.1)	IIb	9	444300-446780	WRKYGQK	1626	542	44
Glyma.09G029800	6	Glyma09g03451	GmWRKY116	AtWRKY14(AT1G30650.1)	IIe	9	2453319-2457514	WRKYGQK	1545	515	0
Glyma.09G034300	1	Glyma09g03900	GmWRKY26	AtWRKY23(AT2G47260.1)	IIc	9	2865429-2868035	WRKYGQK	996	332	3
Glyma.09G061900	1	Glyma09g06980	GmWRKY47	AtWRKY11(AT4G31550.1)	IId	9	5864993-5867139	WRKYGQK	891	297	5
Glyma.09G080000	1	Glyma09g09400	GmWRKY117	AtWRKY42(AT4G04450.1)	IIb	9	9165609-9172382	WRKYGQK	1377	459	5
Glyma.09G127100	1	NULL	GmWRKY118	AtWRKY6(AT1G62300.1)	NULL	9	31345875-31348329	Lost zinc finger	729	243	0
Glyma.09G129100	1	Glyma09g24080	GmWRKY119	AtWRKY22(AT4G01250.1)	IIe	9	32339487-32341006	WRKYGQK	1119	373	0
Glyma.09G240000	1	Glyma09g37470	GmWRKY120	AtWRKY72(AT5G15130.1)	IIb	9	46239304-46242420	WRKYGQK	1626	542	0
Glyma.09G244000	4	Glyma09g37930	GmWRKY121	AtWRKY12(AT2G44745.1)	IIc	9	46664174-46671487	WRKYGQK	717	239	6
Glyma.09G250500	2	Glyma09g38581	GmWRKY122	AtWRKY2(AT5G56270.1)	I	9	47122160-47126195	WRKYGQK;WRKYGQK	2205	735	0
Glyma.09G254400	1	Glyma09g39000	GmWRKY123	AtWRKY24(AT5G41570.1)	IIc	9	47380403-47382283	WRKYGQK	579	193	0
Glyma.09G254800	1	Glyma09g39040	GmWRKY124	AtWRKY22(AT4G01250.1)	IIe	9	47401522-47403747	WRKYGQK	1047	349	4
Glyma.09G274000	1	Glyma09g41050	GmWRKY125	AtWRKY70(AT3G56400.1)	III	9	49008545-49010574	WRKYGQK	903	301	46
Glyma.09G280200	7	Glyma09g41670	GmWRKY126	AtWRKY33(AT2G38470.1)	I	9	49543195-49547299	WIKYGQK;WRKYGQK	1632	544	1
Glyma.10G011300	3	Glyma10g01450	GmWRKY54	AtWRKY23(AT2G47260.1)	IIc	10	1065602-1068878	WRKYGQK	972	324	7
Glyma.10G032900	4	Glyma10g03820	GmWRKY127	AtWRKY21(AT2G30590.1)	IId	10	2870409-2873948	WRKYGQK	1179	393	28
Glyma.10G111400	1	Glyma10g14610	GmWRKY129	AtWRKY42(AT4G04450.1)	NULL	10	26184069-26185851	Lost WRKYGQK	918	306	0
Glyma.10G113800	1	Glyma10g13720	GmWRKY128	AtWRKY18(AT4G31800.1)	NULL	10	28056538-28057662	Lost zinc finger	363	121	0
Glyma.10G138300	5	Glyma10g27860	GmWRKY1	AtWRKY42(AT4G04450.1)	IIb	10	37190398-37195460	WRKYGQK	1452	484	1
Glyma.10G171000	1	NULL	GmWRKY183	AtWRKY1(AT2G04880.2)	IIc	10	40467214-40469822	WRKYGQK	1104	368	0
Glyma.10G171100	1	Glyma10g31396	GmWRKY130	AtWRKY4(AT1G13960.1)	IIc	10	40472655-40474482	WHQYGLK	579	193	0
Glyma.10G171200	1	Glyma10g31413	GmWRKY131	AtWRKY4(AT1G13960.1)	IIc	10	40476883-40479141	WRKYGQK	1011	337	0
Glyma.10G230200	1	Glyma10g37460	GmWRKY2	AtWRKY27(AT5G52830.1)	IIe	10	46024155-46026091	WRKYGQK	894	298	2
Glyma.11G021200	1	Glyma11g02361	GmWRKY132	AtWRKY22(AT4G01250.1)	IIe	11	1508880-1510055	WRKYGQK	645	215	0
Glyma.11G053100	2	Glyma11g05650	GmWRKY14	AtWRKY7(AT4G24240.1)	IId	11	3994641-3996435	WRKYGQK	966	322	4
Glyma.11G163300	1	Glyma11g29720	GmWRKY19	AtWRKY33(AT2G38470.1)	I	11	15312631-15316628	WRKYGQK;WRKYGQK	1647	549	13
Glyma.12G097100	1	Glyma12g10350	GmWRKY133	AtWRKY6(AT1G62300.1)	IIb	12	8277664-8281250	WRKYGQK	1845	615	1
Glyma.12G152600	2	Glyma12g23950	GmWRKY44	AtWRKY32(AT4G30935.1)	I	12	23086099-23095955	WRKYGQK;WRKYGQK	1404	468	4
Glyma.12G212300	1	Glyma12g33990	GmWRKY16	AtWRKY69(AT3G58710.2)	IIe	12	37131153-37134096	WRKYGQK	792	264	10
Glyma.13G102000	1	Glyma13g00380	GmWRKY13	AtWRKY11(AT4G31550.1)	IId	13	21734858-21736896	WRKYGQK	975	325	14
Glyma.13G117600	1	Glyma13g17800	GmWRKY134	AtWRKY42(AT4G04450.1)	IIb	13	23076306-23080404	WRKYGQK	1152	384	0
Glyma.13G267400	2	Glyma13g34240	GmWRKY135	AtWRKY70(AT3G56400.1)	III	13	37010187-37012198	WRKYGQK	885	295	0
Glyma.13G267500	1	Glyma13g34251	GmWRKY136	AtWRKY70(AT3G56400.1)	III	13	37017787-37021076	WRKYGQK	891	297	0
Glyma.13G267600	1	Glyma13g34261	GmWRKY137	AtWRKY70(AT3G56400.1)	III	13	37023409-37025614	WRKYGQK	903	301	4
Glyma.13G267700	1	Glyma13g34281	GmWRKY138	AtWRKY70(AT3G56400.1)	III	13	37035749-37037544	WRKYGQK	813	271	0
Glyma.13G289400	1	Glyma13g36540	GmWRKY52	AtWRKY69(AT3G58710.2)	IIe	13	38961249-38964078	WRKYGQK	798	266	14
Glyma.13G310100	1	Glyma13g38630	GmWRKY36	AtWRKY6(AT1G62300.1)	IIb	13	40564513-40567479	WRKYGQK	1845	615	7
Glyma.13G370100	1	Glyma13g44730	GmWRKY139	AtWRKY40(AT1G80840.1)	IIa	13	45564565-45566732	WRKYGQK	930	310	21
Glyma.14G006800	2	Glyma14g01010	GmWRKY140	AtWRKY1(AT2G04880.2)	I	14	535138-539145	WRKYGQK;WRKYGQK	1527	509	8
Glyma.14G016200	2	Glyma14g01980	GmWRKY7	AtWRKY20(AT4G26640.2)	I	14	1154838-1160434	WRKYGQK;WRKYGQK	1758	586	34
Glyma.14G028900	1	Glyma14g03280	GmWRKY141	AtWRKY28(AT4G18170.1)	IIc	14	2102301-2105264	WRKYGQK	1008	336	2
Glyma.14G085500	1	NULL	NULL	AtWRKY17(AT2G24570.1)	NULL	14	7556199-7558930	WRKYGQK	831	277	0
Glyma.14G100100	1	Glyma14g11440	GmWRKY142	AtWRKY50(AT5G26170.1)	IIc	14	9770124-9770678	WRKYGKK	207	69	0
Glyma.14G102900	1	Glyma14g11920	GmWRKY143	AtWRKY40(AT1G80840.1)	IIa	14	10260321-10263053	WRKYGQK	837	279	11
Glyma.14G103100	1	Glyma14g11960	GmWRKY144	AtWRKY40(AT1G80840.1)	IIa	14	10336670-10338523	WRKYGQK	849	283	0
Glyma.14G135400	1	Glyma14g17730	GmWRKY31	AtWRKY11(AT4G31550.1)	IId	14	23729201-23732285	WRKYGQK	951	317	9
Glyma.14G185800	1	Glyma14g36430	GmWRKY145	AtWRKY70(AT3G56400.1)	III	14	44995695-44999564	WRKYGQK	990	330	1
Glyma.14G186000	1	Glyma14g36438	GmWRKY146	AtWRKY70(AT3G56400.1)	III	14	45008220-45013133	WRKYGQK	912	304	0
Glyma.14G186100	1	Glyma14g36446	GmWRKY147	AtWRKY70(AT3G56400.1)	III	14	45021831-45033593	WRKYGQK	723	241	0
Glyma.14G199800	1	Glyma14g37960	GmWRKY148	AtWRKY4(AT1G13960.1)	I	14	46480664-46481991	WRKYEDK	999	333	3
Glyma.14G200200	2	Glyma14g38010	GmWRKY49	AtWRKY33(AT2G38470.1)	I	14	46522639-46526085	WRKYGQK;WRKYGQK	1728	576	43
Glyma.15G003300	1	Glyma15g00570	GmWRKY27	AtWRKY40(AT1G80840.1)	IIa	15	290145-292323	WRKYGQK	993	331	20
Glyma.15G110300	1	Glyma15g11680	GmWRKY149	AtWRKY6(AT1G62300.1)	IIb	15	8647169-8649876	WRKYGQK	1674	558	37
Glyma.15G135600	3	Glyma15g14371	GmWRKY150	AtWRKY14(AT1G30650.1)	IIe	15	10921330-10925581	WRKYGQK	1572	524	0
Glyma.15G139000	4	Glyma15g14860	GmWRKY151	AtWRKY48(AT5G49520.1)	IIc	15	11314329-11317181	WRKYGQK	1071	357	3
Glyma.15G168200	1	Glyma15g18250	GmWRKY42	AtWRKY11(AT4G31550.1)	IId	15	14945418-14947483	WRKYGQK	882	294	15
Glyma.15G186300	2	Glyma15g20990	GmWRKY152	AtWRKY42(AT4G04450.1)	IIb	15	19145004-19150626	WRKYGQK	1356	452	6
Glyma.16G026400	1	Glyma16g02960	GmWRKY60	AtWRKY41(AT4G11070.1)	III	16	2563164-2566407	WRKYGQK	1122	374	7
Glyma.16G031400	2	Glyma16g03480	GmWRKY153	AtWRKY56(AT1G64000.1)	IIc	16	2951733-2954473	WRKYGQK	588	196	0
Glyma.16G031900	1	Glyma16g03570	GmWRKY154	AtWRKY22(AT4G01250.1)	IIe	16	3020537-3022581	WRKYGQK	1008	336	3
Glyma.16G054400	1	Glyma16g05880	GmWRKY155	AtWRKY75(AT5G13080.1)	IIc	16	5336881-5339714	WRKYGQK	588	196	9
Glyma.16G176700	1	Glyma16g29501	GmWRKY156	AtWRKY27(AT5G52830.1)	IIe	16	33803200-33804948	WRKYGQK	825	275	0
Glyma.16G177000	1	Glyma16g29561	GmWRKY157	AtWRKY22(AT4G01250.1)	IIe	16	33837701-33839617	WRKYGQK	1227	409	1
Glyma.16G219800	1	Glyma16g34590	GmWRKY158	AtWRKY70(AT3G56400.1)	III	16	37703370-37704829	WRKYGQK	798	266	0
Glyma.17G011400	2	Glyma17g01490	GmWRKY159	AtWRKY6(AT1G62300.1)	IIb	17	903633-907028	WRKYGQK	1470	490	1
Glyma.17G035400	2	Glyma17g03950	GmWRKY160	AtWRKY23(AT2G47260.1)	IIc	17	2596220-2599345	WRKYGQK	1197	399	7
Glyma.17G042300	1	Glyma17g04710	GmWRKY161	AtWRKY42(AT4G04450.1)	IIb	17	3134700-3139599	WRKYGQK	1176	392	3
Glyma.17G057100	1	Glyma17g06450	GmWRKY33	AtWRKY11(AT4G31550.1)	IId	17	4328277-4330070	WRKYGQK	963	321	10
Glyma.17G074000	1	Glyma17g08170	GmWRKY24	AtWRKY32(AT4G30935.1)	I	17	5778043-5786048	WRKYGQK;WRKYGQK	1518	506	14
Glyma.17G097900	1	Glyma17g10630	GmWRKY162	AtWRKY72(AT5G15130.1)	IIb	17	7706604-7711685	WRKYGQK	1803	601	0
Glyma.17G168900	1	Glyma17g18480	GmWRKY163	AtWRKY15(AT2G23320.1)	IId	17	15629891-15631966	WRKYGQK	999	333	18
Glyma.17G197500	2	Glyma17g29190	GmWRKY164	AtWRKY11(AT4G31550.1)	IId	17	31139783-31145625	WRKYGQK	990	330	4
Glyma.17G222300	1	Glyma17g33891	GmWRKY30	AtWRKY40(AT1G80840.1)	IIa	17	37512607-37514905	WRKYGQK	939	313	6
Glyma.17G222500	1	Glyma17g33920	GmWRKY63	AtWRKY40(AT1G80840.1)	IIa	17	37539829-37542155	WRKYGQK	837	279	4
Glyma.17G224800	5	Glyma17g34210	GmWRKY165	AtWRKY50(AT5G26170.1)	IIc	17	37790965-37792528	WRKYGKK	495	165	0
Glyma.17G239200	1	Glyma17g35750	GmWRKY166	AtWRKY7(AT4G24240.1)	NULL	17	39477219-39478708	WRKYGQK;lost zinc finger	837	279	0
Glyma.18G056600	1	Glyma18g06360	GmWRKY62	AtWRKY33(AT2G38470.1)	I	18	4952759-4956347	WRKYGQK;WRKYGQK	1629	543	13
Glyma.18G081200	4	Glyma18g09040	GmWRKY167	AtWRKY20(AT4G26640.2)	I	18	7831834-7838495	WRKYGQK;WRKYGQK	1734	578	10
Glyma.18G092200	2	Glyma18g10324	GmWRKY168	AtWRKY6(AT1G62300.1)	IIb	18	9262392-9267008	WRKYGQK	1437	479	0
Glyma.18G124700	1	Glyma18g16170	GmWRKY169	AtWRKY72(AT5G15130.1)	IIb	18	16264216-16269131	WRKYGQK	4794	1598	0
Glyma.18G183100	1	Glyma18g39970	GmWRKY170	AtWRKY49(AT5G43290.1)	IIc	18	44127213-44131136	WRKYGQK	927	309	0
Glyma.18G208800	4	Glyma18g44030	GmWRKY171	AtWRKY33(AT2G38470.1)	I	18	49341357-49344962	WRKYGQK;WRKYGQK	1626	542	3
Glyma.18G213200	1	Glyma18g44560	GmWRKY57	AtWRKY70(AT3G56400.1)	III	18	50013378-50015386	WRKYGQK	900	300	22
Glyma.18G238200	1	Glyma18g47300	GmWRKY10	AtWRKY22(AT4G01250.1)	IIe	18	52725935-52728032	WRKYGQK	1056	352	8
Glyma.18G238600	1	Glyma18g47350	GmWRKY64	AtWRKY24(AT5G41570.1)	IIc	18	52750924-52752837	WRKYGQK	579	193	5
Glyma.18G242000	1	Glyma18g47741	GmWRKY172	AtWRKY2(AT5G56270.1)	I	18	53044479-53048545	WRKYGQK;WRKYGQK	2235	745	0
Glyma.18G256500	1	Glyma18g49140	GmWRKY173	AtWRKY72(AT5G15130.1)	IIb	18	54251636-54255214	WRKYGQK	1626	542	0
Glyma.18G263400	1	Glyma18g49830	GmWRKY174	AtWRKY3(AT2G03340.1)	I	18	54874974-54881413	WRKYGQK;WRKYGQK	1563	521	7
Glyma.19G020600	1	Glyma19g02440	GmWRKY175	AtWRKY72(AT5G15130.1)	IIb	19	2228698-2231733	WRKYGQK	1470(partial sequence)	490	2
Glyma.19G094100	1	Glyma19g26400	GmWRKY53	AtWRKY75(AT5G13080.1)	IIc	19	33279312-33281763	WRKYGQK	567	189	14
Glyma.19G177400	2	Glyma19g36100	GmWRKY176	AtWRKY44(AT2G37260.1)	I	19	43672865-43681647	WRKYGQK;WRKYGQK	1416	472	21
Glyma.19G217000	2	Glyma19g40470	GmWRKY8	AtWRKY35(AT2G34830.1)	IIe	19	46981404-46983900	WRKYGQK	855	285	11
Glyma.19G217800	1	Glyma19g40560	GmWRKY177	AtWRKY23(AT2G47260.1)	IIc	19	47056411-47058390	WRKYGQK	873	291	9
Glyma.19G221700	2	Glyma19g40950	GmWRKY178	AtWRKY42(AT4G04450.1)	IIb	19	47349623-47354478	WRKYGQK	1551	517	5
Glyma.19G254800	1	Glyma19g44380	GmWRKY179	AtWRKY41(AT4G11070.1)	III	19	49949239-49952046	WRKYGQK	1089	363	8
Glyma.20G028000	1	Glyma20g03410	GmWRKY180	AtWRKY3(AT2G03340.1)	I	20	3207530-3212242	WRKYGQK;WRKYGQK	1320	440	7
Glyma.20G030500	1	Glyma20g03820	GmWRKY181	AtWRKY72(AT5G15130.1)	IIb	20	3681098-3682240	WRKYGQK	492	164	0
Glyma.20G163200	1	Glyma20g30290	GmWRKY182	AtWRKY22(AT4G01250.1)	IIe	20	40075289-40077657	WRKYGQK	966	322	0
