# Supplementary material for: Global Analysis of WRKY Genes and Their Response to Dehydration and Salt Stress in Soybean
Source: Front Plant Sci. 2016 Feb 1;7:9. doi: 10.3389/fpls.2016.00009 (PMC4740950; doi:10.3389/fpls.2016.00009)
Supplement: Table S3 — Digital expression analysis of GmWRKY genes. [file Table3.XLS]

## Sheet: Table S3
Gene ID (Wm82.a2v1)	Name	Mixture	leaf	seed
Glyma.01G043300	GmWRKY3	Null	Null	Null
Glyma.01G053800	GmWRKY9	AI966263;BQ610882;AI966268;FG986569;BU547898;FK022538;AI959991;BQ785710;BG790687;CX708823(Water stress)	Null	Null
Glyma.01G056800	GmWRKY28	BE555573;BU082967;CA800158;CO980750;CA938308;BQ273142	Null	Null
Glyma.01G128100	GmWRKY5	CX708641(Water stress);BM085386;	EH223408(Phakopsora pachyrhizi infected);	Null
Glyma.01G189100	GmWRKY2	GR839840;BE346772;BU765168;BE346626;BG651351;DB978926;BI426689;DB960992;BG510558;BE803974	Null	FK289135;GD976455;FK540010
Glyma.01G222300	GmWRKY65	Null	Null	Null
Glyma.01G224800	GmWRKY12	EV271427;BE659214;AW424243;BU578551	Null	Null
Glyma.02G007500	GmWRKY66	Null	Null	Null
Glyma.02G010900	GmWRKY67	EV277675;CA784851;GR859250;BI470088;AI736768;BM188030;CO984864;BI699132;BG551428;BM187732;BI427033	Null	Null
Glyma.02G020300	GmWRKY68	Null	Null	Null
Glyma.02G112100	GmWRKY69	FK022537;BI972143;BQ079968;BU547898;FK022538;AI959991;BQ785710	Null	Null
Glyma.02G115200	GmWRKY32	BF596679;BQ452923;BE803139;FK019015;BM527576	Null	HO020374
Glyma.02G141000	GmWRKY	CO979572;FG992583;BQ612588;BM094322;AI973570;BI427037,DB971123;GR826822;HO010451;FG992584;FK001479;FK001480;BE821705;BU927079;BW651772	Null	GD941365;FK597786;FK341710;GE117011;FK498078;GE074918;FK314177;FK321631;FK442011;FK418876;GD755552;FK566651;GD870419;FK292459;GE071765;GE128676;GD877875;GE009261;FK310495
Glyma.02G203800	GmWRKY70	FG988660;AI900054;FK016997;FG994477;CA801516;BM892773;BQ785791;AI965794;BQ081020	Null	HO020543;FK480921;GE133151;HO031521
Glyma.02G232600	GmWRKY39	GR844920;GR858135;GR846829;CF808670(Phytophthora sojae infected);BQ295846;BE657634;BQ080806;BM187988;GR844921;BU091659;GR831390;DB964163;BM188894;BU578260;BM177021;BW652789;BW652788;AW432500;GR852703;BI321844;BU764331;AW433286;AW704231;BU764518;AW100733;GR831391;DB972839;BG405682;EV276554;CF807114(Phytophthora sojae infected);BF596283;AW433340;BG882665;BM527804;DB989666	BG840033(cold stress);EH224158(Phakopsora pachyrhizi infected);EH224020(Phakopsora pachyrhizi infected);EH223870(Phakopsora pachyrhizi infected)	EH038592
Glyma.02G285900	GmWRKY71	BE020472	Null	Null
Glyma.02G293400	GmWRKY72	Null	Null	Null
Glyma.02G297400	GmWRKY73	AI495675;BQ629654;AW705004;BG789786;BW669228;BU544089;AW706486;BW669229;CD414688(induced by Salicylic Acid);BG653150	EH257969(Phakopsora pachyrhizi infected);EH257763(Phakopsora pachyrhizi infected)	FK383786;FK288800;GE134459;GD783412;GE071324;GE085100;GD884693;GE052742;GD724613;GD871671;FK318285
Glyma.02G306300	GmWRKY74	BF071569;BM269880;CO984087;BU578846;AW278250	Null	Null
Glyma.03G002300	GmWRKY75	EV270913	Null	Null
Glyma.03G042700	GmWRKY76	EV272592;BM085386;FK023633;FK023632	Null	Null
Glyma.03G109100	GmWRKY77	FK000218;EV274902;FK000217	Null	Null
Glyma.03G159700	GmWRKY15	CD397604(induced by Salicylic Acid)	Null	HO016461;HO008691
Glyma.03G176600	GmWRKY29	AW423584;AW423536	Null	GD940744;FK459500;FK406355;FK652609;GD969945;GD892244;GE056372;FK435671;FK315254;FK387996
Glyma.03G220100	GmWRKY41	BQ742988;GR850597;BU083493;BM893413;DB966704;CD399015(induced by Salicylic Acid);GR830219;GR830220;BG405270;GR850596;CA851814;GR826818	EH258145(Phakopsora pachyrhizi infected);EH258146(Phakopsora pachyrhizi infected)	Null
Glyma.03G220800	GmWRKY51	EV280883;FK000530;BM187859;BE802901;BU545050;AW756971;BG790849;BU090669;DB961294;DB979203	Null	HO042729;HO041828
Glyma.03G224700	GmWRKY78	GR842726;CA939025;GR842727;DB956313;BG405357;BM954354	Null	Null
Glyma.03G256700	GmWRKY43	BU578286;GR858412;GR858411;DB988348;BE820282;AW395924	Null	Null
Glyma.04G054200	GmWRKY79	FK004546;FK004547	Null	Null
Glyma.04G061300	GmWRKY80	Null	Null	Null
Glyma.04G061400	GmWRKY81	EV275620;BM187736	Null	Null
Glyma.04G076200	GmWRKY50	CA800719;CX704644(Water stress);CX712099(Water stress);CX548825(Water stress);BI701157;BI967775;GR824617;GR848588;GR824618;CF807714(Phytophthora sojae infected);AW598549;BG510380;BI321322;AW101965;BQ473926;BI944045;FG987741;GR848587;FK015569;CO981269;BM886906;BU964383;BG650910;BI471108;BF069444	Null	HO014768
Glyma.04G115500	GmWRKY82	Null	Null	Null
Glyma.04G173500	GmWRKY83	Null	Null	Null
Glyma.04G218400	GmWRKY45	DY577457;BQ628686;BF424279	Null	Null
Glyma.04G218700	GmWRKY21	BF009428;BU547499;BQ742461	Null	Null
Glyma.04G223200	GmWRKY84	Null	Null	Null
Glyma.04G223300	GmWRKY58	BU577896;FK008482;BU579129;BM143891;GR833566;GR825300;GR825301;GR826697;EV270382;FK004166;FK004167;FK008733;FK008734;BU549754;BG509378;CD416395(induced by Salicylic Acid);BU081940;CD487278(induced by Salicylic Acid);CD390580(induced by Salicylic Acid);GR826698;CD394979(induced by Salicylic Acid)	EH223342(Phakopsora pachyrhizi infected);EH220588(Phakopsora pachyrhizi infected);EH220675(Phakopsora pachyrhizi infected);BG839998(cold stress)	Null
Glyma.04G238300	GmWRKY85	BG653111;FK007604	Null	Null
Glyma.05G029000	GmWRKY86	GR858756	Null	Null
Glyma.05G096500	GmWRKY11	GR828693;BQ576365;BG510817;BM178651;GR828694;AW703677;AW396174;BW664131;AI494971;FK009526;BE820613;BE803397;FK009527;BW664132;CD416462(induced by Salicylic Acid);BM086281;BI892578	Null	GD707115
Glyma.05G123000	GmWRKY87	EV280519	Null	Null
Glyma.05G123600	GmWRKY88	BW658787	Null	Null
Glyma.05G127600	GmWRKY89	Null	Null	Null
Glyma.05G160800	GmWRKY90	GR846019;BU765581;BF424890;CA936361;AI461231;GR828796;GR828795;BQ133757;BQ296143;AI441644;AI443943;AW348133	Null	GD910067;FK349438
Glyma.05G165800	GmWRKY91	Null	Null	Null
Glyma.05G184500	GmWRKY92	FK012860;EV267904;EV272630;EV277067;FK012859;BI426331;EV275351;GR824860;BI321739;GR824861;GR833629	EH222244(Phakopsora pachyrhizi infected);EH222404(Phakopsora pachyrhizi infected)	Null
Glyma.05G185400	GmWRKY93	Null	Null	Null
Glyma.05G203900		Null	Null	Null
Glyma.05G211900	GmWRKY94	BG509831	Null	Null
Glyma.05G215900	GmWRKY46	CX710330(Water stress);CX710093(Water stress);BE804769;AW278126;AW707226;BE803339;BI321077;BE609725;AW459140;BI968599;FK007714;FK007715;BQ628992;BI941779;BQ628900;BU765774;CF809320(Phytophthora sojae infected);BU765738;BM144029;BM527878	EH258436(Phakopsora pachyrhizi infected)	Null
Glyma.06G054500	GmWRKY95	Null	Null	Null
Glyma.06G061900	GmWRKY17	EV274881;FK007588;FK007587;BM143111;HO212302(aluminum stress)	EH223656(Phakopsora pachyrhizi infected)	Null
Glyma.06G077400	GmWRKY37	CA936030;BW674886;CF806562(Phytophthora sojae infected);DB966921;BI971062;BE021228;DB973526;BM107853;DB990321;BG359606	Null	Null
Glyma.06G125600	GmWRKY96	FK007605;CX710820(Water stress);BE023893;FK007604	Null	Null
Glyma.06G142000	GmWRKY97	FG996725;BW660862;GR833565;GR833566;FG996726;BM177153;BU577896;BU578435;BW660863;BU926706;CD416395(induced by Salicylic Acid);CD487278(induced by Salicylic Acid);CD390580(induced by Salicylic Acid);CD394979(induced by Salicylic Acid);GR826698	BG839998(cold stress)	Null
Glyma.06G142100	GmWRKY98	Null	Null	Null
Glyma.06G147100	GmWRKY61	BU577163;FK010851;BG508549;BQ742659;BM177749;BU578096;BI321576	EH220254(Phakopsora pachyrhizi infected);EH220322(Phakopsora pachyrhizi infected);EH220442(Phakopsora pachyrhizi infected);EH220632(Phakopsora pachyrhizi infected);EH261196(Phakopsora pachyrhizi infected)	Null
Glyma.06G147500	GmWRKY99	DY577457;BQ628686;BF424279	Null	Null
Glyma.06G168400	GmWRKY100	Null	Null	Null
Glyma.06G190800	GmWRKY101	DB968378;DB967767;DB985615,DB985021	Null	Null
Glyma.06G212900	GmWRKY102	Null	Null	Null
Glyma.06G219800	GmWRKY103	EV263281;CO981957;CO985034;GR848555;BI975084;GR848554;GR840013	Null	HO023752
Glyma.06G242200	GmWRKY104	BQ629654;BG789786	Null	GE085100
Glyma.06G307700	GmWRKY105	CO979705;BU965256	Null	Null
Glyma.06G320700	GmWRKY59	BF070332;BU549966;CA801226;CA783393;BM094896	Null	FK638743;FK349817
Glyma.07G023300	GmWRKY106	EV274277;FG989481;HO212217(aluminum stress);FG999968;DB960800;BQ785318;BQ785186;BE803121;BW679180;BW681521;DB964474;AW459004;BM527178;BE022598;GR860242;BI315699;BE348113;BE820492;BI967243;BI967242;GR853184;BI320846;BE555219;BE190973;CX708899(Water stress);CX709169(Water stress);BW664374;BU927262;BE059498;BU764144;AW307184;BE022636;AW568563;AW569748;AW705957;GR845620;GR845621;DB981390;GR832443;AW7…	Null	Null
Glyma.07G057400	GmWRKY55	BG511408;BE807775;AI938717;BU764750;AI938709;BF009513;FG986950;DB958836;DB976980	EH261314(Phakopsora pachyrhizi infected)	Null
Glyma.07G116300	GmWRKY107	FK000218	Null	Null
Glyma.07G133700	GmWRKY108	Null	Null	Null
Glyma.07G161100		Null	Null	Null
Glyma.07G227200	GmWRKY109	Null	Null	GD866896
Glyma.07G238000	GmWRKY110	DB967901	Null	GD976475
Glyma.07G262700	GmWRKY34	CF806323(Phytophthora sojae infected);BU081884;BM732210	Null	Null
Glyma.08G011300	GmWRKY25	FK011093;CA819584	Null	Null
Glyma.08G018300	GmWRKY111	CA938468;DB967657;AW307289;BU550673;BG509831	Null	Null
Glyma.08G021900	GmWRKY20	BI967786;BI967912;EV271933;AW102249;AW703800,BG406264;BM527741;AW101957;AW184787	Null	Null
Glyma.08G078100	GmWRKY112	Null	Null	Null
Glyma.08G078700	GmWRKY113	Null	Null	Null
Glyma.08G082400	GmWRKY114	Null	Null	Null
Glyma.08G118200	GmWRKY48	GR858600;GR859070;GR844808;GR853546;GR844807;GR828299;GR859069;AI495145;AI523015;GR858599;AI441644;GR828300	Null	GE058142;GD915667
Glyma.08G142400	GmWRKY6	EV276235;FG994048;GR825694;GR832440;GR833628;BQ473633;EV271455;DB961820;CX704997(Water stress);DB972943;BM188076;BI892650;BI426331;FK012859;BU578439;GR832441;GR824860;BI321739;DB989767;GR824861;GR833629	EH260054(Phakopsora pachyrhizi infected);EH222244(Phakopsora pachyrhizi infected);EH222404(Phakopsora pachyrhizi infected)	Null
Glyma.08G143400	GmWRKY40	FG991452;BE806552;BI967585	Null	Null
Glyma.08G218600	GmWRKY56	HO212217(aluminum stress);FG991835;GR832442;GR853183;CF807493(Phytophthora sojae infected);CA852549;BF423508;DB963770;BW661498;BI424303;DB959943;GR860241;BM527178;GR860242;BG725536;BI967243;BI971165;BI967242;GR853184;BE555219;BE021550;BI971261;BE022598;DB964405;BW664374;BU927262;BE059498;BU764144;DB977982;BI320846;AW307184;CX708899(Water stress);CX709169(Water stress);BW681208;AW705957;DB981390;G…	Null	HO020257
Glyma.08G240800	GmWRKY4	GR854129;BE659985;CX709705(Water stress);CF807174(Phytophthora sojae infected);BQ742680;BI470334;CX706645(Water stress);GR854130;CD406770(induced by Salicylic Acid);CA937028;CD412351(induced by Salicylic Acid);BQ740748;BI971602;BM890954;GR830983;FK012962;AW152980;BE658828;CD408983(induced by Salicylic Acid)	Null	Null
Glyma.08G320200	GmWRKY115	Null	Null	Null
Glyma.08G325800	GmWRKY18	BU082828;BM094724;BE556492;BU760592;BI316269;BU080760;AW781165	Null	HO019796;GD959332;GD902389;GD686575;FK377573;GD723136;FK300545;GD998125;GD839229
Glyma.09G005700	GmWRKY23	FG987800;GR832866;AW831934;BF324458;BM269682;BI786986;BM085348;BM271068;BU764626;BQ785297;BI970760;BU578498;BI975049;BM178147;BU762529;GR832867;BM094989;BW680372;BE020282;BG507901;BI316418;BG551253;BG509984;DB969531;BG652107;BU762654;BQ786686;BQ612079;BQ252980;AW278353;BI974934;BW680373;BG405338;BM085234;BM954375;BQ453975;BW668614;CF808567(Phytophthora sojae infected);AI966004;AW279607;BM085503;B…	BG839558(cold stress);BG839916(cold stress)	Null
Glyma.09G029800	GmWRKY116	Null	Null	Null
Glyma.09G034300	GmWRKY26	GR833156;BF425463;GR833157	Null	Null
Glyma.09G061900	GmWRKY47	CA784274;BE210963;AW703786;BU545170;FK018391	Null	Null
Glyma.09G080000	GmWRKY117	GR826379;GR842875;GR826380;GR842876;DB959396	Null	Null
Glyma.09G127100	GmWRKY118	Null	Null	Null
Glyma.09G129100	GmWRKY119	Null	Null	Null
Glyma.09G240000	GmWRKY120	Null	Null	Null
Glyma.09G244000	GmWRKY121	AW307474;AW233985;BQ612556;HO761237(salt stress);HO760027(salt stress);AW310205	Null	Null
Glyma.09G250500	GmWRKY122	Null	Null	Null
Glyma.09G254400	GmWRKY123	Null	Null	Null
Glyma.09G254800	GmWRKY124	BW658775;AW596933;BW658776;BM143517	Null	Null
Glyma.09G274000	GmWRKY125	EV275101;FK013582;FK005289;FK015551;FK005288;EV273031;FK010569;GR837875;FK013581;BW661114;BW671428;BW679892;FG986182;GR837876;FK016340;BU762194;BU084458;BI699550;BG511074;AI941287;CF809068(Phytophthora sojae infected);AW781580;DB970408;BW671429;BW679893;BE440370;BI892707;EV273302;BU578447;FK010570;BE659645;BW653617;BW661115;BI425435;AW099582;DB987430;BI321117;BW653618;BQ298638	EH221175(Phakopsora pachyrhizi infected);EH258286(Phakopsora pachyrhizi infected);EH220340(Phakopsora pachyrhizi infected);EH220965(Phakopsora pachyrhizi infected);EH261474(Phakopsora pachyrhizi infected);EH258190(Phakopsora pachyrhizi infected)	HO014971
Glyma.09G280200	GmWRKY126	BI497615	Null	Null
Glyma.10G011300	GmWRKY54	BE802967;CA850638;BM270693;AI938711;BG363082;FK003567;BI423824	Null	Null
Glyma.10G032900	GmWRKY127	CO979572;FG992583;DB971123;FK001479;GR826822;FK001480;FG992584;AI900530;BE821705;BW651772	Null	HO010451;FK565787;FK667631;GD795513;FK475928;GD712400;FK455617;FK442011;GE009261;FK414295;GD734330;GD708441;FK369203;GE074354;FK292459;FK315946;FK418876;GD870419
Glyma.10G111400	GmWRKY129	Null	Null	Null
Glyma.10G113800	GmWRKY128	Null	Null	Null
Glyma.10G138300	GmWRKY1	BI426286	Null	Null
Glyma.10G171000		Null	Null	Null
Glyma.10G171100	GmWRKY130	Null	Null	Null
Glyma.10G171200	GmWRKY131	Null	Null	Null
Glyma.10G230200	GmWRKY2	BI426015;CO980938	Null	Null
Glyma.11G021200	GmWRKY132	Null	Null	Null
Glyma.11G053100	GmWRKY14	BU550775;BG511092;CD414105(induced by Salicylic Acid)	Null	HO041715
Glyma.11G163300	GmWRKY19	GR837111;BW671875;BE800712;BM142750;CA937181;BU578237;BQ453361;BW671099;BE611653;GR828776;GR828777;GR837112	EH258959(Phakopsora pachyrhizi infected)	Null
Glyma.12G097100	GmWRKY133	Null	BG839187(cold stress)	Null
Glyma.12G152600	GmWRKY44	EV282360;BF008939;BQ296839;CA853839	Null	Null
Glyma.12G212300	GmWRKY16	AI736567;BI785818;BU548857;CD392252(induced by Salicylic Acid);BI498029;AI440892	EH220909(Phakopsora pachyrhizi infected);EH221173(Phakopsora pachyrhizi infected);EH219986(Phakopsora pachyrhizi infected);EH220589(Phakopsora pachyrhizi infected)	Null
Glyma.13G102000	GmWRKY13	GR856002;EV271132;BM143892;AW733406;BF071519;GR856003;BQ253880;BU577025;BI785628;FG999475;DY577458;BG882237;BE020052	Null	GD857760
Glyma.13G117600	GmWRKY134	Null	Null	Null
Glyma.13G267400	GmWRKY135	Null	Null	Null
Glyma.13G267500	GmWRKY136	Null	Null	Null
Glyma.13G267600	GmWRKY137	BU578686;BM271072;CF807576(Phytophthora sojae infected);CF807620(Phytophthora sojae infected);	Null	Null
Glyma.13G267700	GmWRKY138	Null	Null	Null
Glyma.13G289400	GmWRKY52	CF807263(Phytophthora sojae infected);CA850740;BE820687;AW458273;AW102491;BQ453577;AW597645;BE803965;AI736567;BI785818;BE805607;BI498029;AI440892	EH219986(Phakopsora pachyrhizi infected)	Null
Glyma.13G310100	GmWRKY36	GR834862;BM886269;BQ080000;BU577038;GR848474	EH222456(Phakopsora pachyrhizi infected);EH222220(Phakopsora pachyrhizi infected)	Null
Glyma.13G370100	GmWRKY139	EV273190;BM177171;AI965843;AI988624;AI930972;BG363499;BM177335;AW734176;AI966537;BG652693;BM527205;BW651638;DB961190;BI967404;AW570166;BG406359;BW651639;BW653545;BE803261;CD418153(induced by Salicylic Acid);BW659045;	Null	Null
Glyma.14G006800	GmWRKY140	BM523517;CA953155;BU548385;BF324121;BM269880;BQ297060;BF071569	Null	FK582482
Glyma.14G016200	GmWRKY7	BQ629654;BE610647;AW705004;BG789786;BU544089;AW706486;CD414688(induced by Salicylic Acid);BE806419;BW669229	EH257685(Phakopsora pachyrhizi infected);EH257764(Phakopsora pachyrhizi infected);EH257969(Phakopsora pachyrhizi infected);EH257762(Phakopsora pachyrhizi infected);EH257763(Phakopsora pachyrhizi infected)	FK288800;GE134459;GD810594;GD888535;GD747677;GD783412;FK480517;FK631650;GE063850;GD888543;GD884693;GD878819;GE052742;GD871671;FK602664;GD816556;GD724613;FK318285;FK383786;GE085100
Glyma.14G028900	GmWRKY141	FK018954;AI461077	Null	Null
Glyma.14G085500		Null	Null	Null
Glyma.14G100100	GmWRKY142	Null	Null	Null
Glyma.14G102900	GmWRKY143	CD410097(induced by Salicylic Acid);FK006079;BE803216;FK006080;BG363718;BE803290;BI426344;BG651345;BI321239;BI425252	EH221920(Phakopsora pachyrhizi infected)	Null
Glyma.14G103100	GmWRKY144	Null	Null	Null
Glyma.14G135400	GmWRKY31	CX548496(Water stress);CX548680(Water stress);GR845636;BQ453858;AW307072;GR828230;BI970274;GR857464;GR857465	Null	Null
Glyma.14G185800	GmWRKY145	EV266531	Null	Null
Glyma.14G186000	GmWRKY146	Null	Null	Null
Glyma.14G186100	GmWRKY147	Null	Null	Null
Glyma.14G199800	GmWRKY148	FG986745	EH222249(Phakopsora pachyrhizi infected);EH222482(Phakopsora pachyrhizi infected)	Null
Glyma.14G200200	GmWRKY49	GR846829;FK005912;FK012102;HO761308(salt stress);GR844920;FK005911;AW133440;GR834839;BQ080806;BQ295846;BU091659;GR834840;FK012101;DB964958;GR826763;GR826764;BM143621;CO036102;BU578260;BI975061;BU550574;BU762115;BM890972;BU764331;BU764518;BE658511;DB962044;BF596283;BG508622;BE802905;AW396234;BE803423;BG882665;CF807114(Phytophthora sojae infected);GR846830;BG654191;AW307392;BE058726;BF010197;BI9677…	Null	EH038592;GE036985
Glyma.15G003300	GmWRKY27	BW652384;BW659044;BM143438;BM178518;BM187723;BI470076;BG509603;DW246896;BG511740;AW458543;AW704672;AW394637;BF070314;BW659045;AW568786;CD418153(induced by Salicylic Acid);AI938638;BW651639	EH219290(Phakopsora pachyrhizi infected);EH219274(Phakopsora pachyrhizi infected)	Null
Glyma.15G110300	GmWRKY149	GR856238;GR835525;GR836646;GR833514;GR844167;BU926713;GR851200;BW667468;GR851201;BI469057;BM177410;GR856239;BM731334;BM177767;BQ630134;BQ630142;CF807231(Phytophthora sojae infected);GR835526;BW668614;GR836647;BU764626;BM178147;BE020282;BM094989;BG551253;BW668615;BQ252980;DB970934;BM094522;GR844168;BG405338;DB987917;BW667469;BM271210;BU765724;BE058097;BQ786686;	Null	Null
Glyma.15G135600	GmWRKY150	Null	Null	Null
Glyma.15G139000	GmWRKY151	BW658350;DB956370;BW658351	Null	Null
Glyma.15G168200	GmWRKY42	FK020060;FK008376;FK008377;FK021066;BQ094744;BQ296364;BG363430;BG882383;FK021067;BU551104;FK018391;AW703786;BG882376	Null	GD937949;GD866971
Glyma.15G186300	GmWRKY152	BW659659;BW662875;BW662874;EV269770;BW659660;BQ454289	Null	Null
Glyma.16G026400	GmWRKY60	BM178904;BI471032;BE806089;AW760451;BU545678;BW662275;EV274162	Null	Null
Glyma.16G031400	GmWRKY153	Null	Null	Null
Glyma.16G031900	GmWRKY154	FG989867;GR841795;GR841796	Null	Null
Glyma.16G054400	GmWRKY155	GR835181;GR835181(salt stress);HO760059(salt stress);CX704835(Water stress);BU578891;GR835182;AW307173;BF324667;BQ081413	Null	Null
Glyma.16G176700	GmWRKY156	Null	Null	Null
Glyma.16G177000	GmWRKY157	Null	EH260684(Phakopsora pachyrhizi infected)	Null
Glyma.16G219800	GmWRKY158	Null	Null	Null
Glyma.17G011400	GmWRKY159	BE057555	Null	Null
Glyma.17G035400	GmWRKY160	GR855044;DB959523;BW670876;GR855045;CF809321(Phytophthora sojae infected);CX705252(Water stress);CF806533(Phytophthora sojae infected);	Null	Null
Glyma.17G042300	GmWRKY161	BG726970;BG510352;BU551172	Null	Null
Glyma.17G057100	GmWRKY33	FG999474;AW507677;BU578471;BI699624;GR852958;GR852959;FG999475;DB968002;	Null	GE042024;GD857760
Glyma.17G074000	GmWRKY24	GR846374;FK016997;CV128288;GR846375;DB961105;BW677839;BM094418;AI965794;BQ272977;DB979030	Null	HO009437;FK480921;HO031521;GE133151
Glyma.17G097900	GmWRKY162	Null	Null	Null
Glyma.17G168900	GmWRKY163	CF805996(Phytophthora sojae infected);BM143796;BI469529;BI787977;BM094451;BG551036;BE473968;DB964564;GR828694;AW703677;AW396174;FK009526;AI900821;FK009527;BW672753;BW664132;CD416462(induced by Salicylic Acid);BI892578	Null	Null
Glyma.17G197500	GmWRKY164	BI968629;GR828230;GR857464;GR857465	Null	Null
Glyma.17G222300	GmWRKY30	BM188198;BU579241;BE820675;AW458207;FK011677;FK011678	Null	Null
Glyma.17G222500	GmWRKY63	EV274519;EV264142;AW234211;BI426344	Null	Null
Glyma.17G224800	GmWRKY165	Null	Null	Null
Glyma.17G239200	GmWRKY166	Null	Null	Null
Glyma.18G056600	GmWRKY62	GR826508;CA937181;CA936444;BM187889;BW671099;BM177031;CO983873;BM188252;EV267475;BU578159;GR852659;BQ628536;GR852660	Null	Null
Glyma.18G081200	GmWRKY167	BU082828;BU760592;BE556492;BI316269;BU080760	Null	HO019796;GD757522;GD998125;GD686575;GD723136
Glyma.18G092200	GmWRKY168	Null	Null	Null
Glyma.18G124700	GmWRKY169	Null	Null	Null
Glyma.18G183100	GmWRKY169	Null	Null	Null
Glyma.18G208800	GmWRKY170	BI321187;DB960224;BU764562	Null	Null
Glyma.18G213200	GmWRKY171	FK012801;FK012800;BU762108;BU577960;FK003123;FK003124;BQ612521;DB956121;AI965761;AW396288;CD416520(induced by Salicylic Acid);BE820612;BM188740;EV280554;DB974562;BE610531	EH219613(Phakopsora pachyrhizi infected);EH219758(Phakopsora pachyrhizi infected);EH220039(Phakopsora pachyrhizi infected);EH220164(Phakopsora pachyrhizi infected);EH220166(Phakopsora pachyrhizi infected);EH220025(Phakopsora pachyrhizi infected)	Null
Glyma.18G238200	GmWRKY57	EV263731;BF070533;AW596933;BI785803;BW658776;DB970603;BM143517;BU548849	Null	Null
Glyma.18G238600	GmWRKY10	BI969020;AW233985;BQ612556;HO761237(salt stress);AW310205	Null	Null
Glyma.18G242000	GmWRKY64	Null	Null	Null
Glyma.18G256500	GmWRKY173	Null	Null	Null
Glyma.18G263400	GmWRKY174	BQ742680;BF424785;DB962547;CF807174(Phytophthora sojae infected);DB961614;DB957274;DB975591	Null	Null
Glyma.19G020600	GmWRKY175	BE020267;BI970706	Null	Null
Glyma.19G094100	GmWRKY53	FK012117;GR850244;EV277145;FK012118;FK009804;BM095058;FK009805;BG510864;GR850245;BG406538;AW307173;BF324667;BQ081413	Null	EH039676
Glyma.19G177400	GmWRKY176	Null	Null	GD969945;FK387996;GE035274;GD683670;GE019320;GE067782;FK327607;GD710956;GE010730;GD840076;FK435671;FK359546;FK369293;FK399304;FK315254;FK459500;FK418028;GE056372;FK652609;FK495102;FK327537
Glyma.19G217000	GmWRKY8	GR844058;CO983098;BI786038;GR826817;BF425468;GR830219;GR830220;CA938910;CA851814;GR826818	Null	HO012960
Glyma.19G217800	GmWRKY177	BU550702;EV280883;BU550701;BQ473656;BQ473657;BI893911;BU090669;BI498036	Null	HO042729
Glyma.19G221700	GmWRKY178	GR836108;BI970791;GR836109;GR836227;BE021411	Null	Null
Glyma.19G254800	GmWRKY179	BU578286;AW311275;BW674892;AW278170;DB971420;DB988348;BE820282;AW395924	Null	Null
Glyma.20G028000	GmWRKY180	GR851585;DB959591;GR851586;DB969576;DB977667;CO985258	Null	GD866896
Glyma.20G030500	GmWRKY181	Null	Null	Null
Glyma.20G163200	GmWRKY182	Null	Null	Null
