# Supplementary material for: Global Analysis of WRKY Genes and Their Response to Dehydration and Salt Stress in Soybean
Source: Front Plant Sci. 2016 Feb 1;7:9. doi: 10.3389/fpls.2016.00009 (PMC4740950; doi:10.3389/fpls.2016.00009)
Supplement: Table S4 — GmWRKY genes differentially expressed under dehydration stress at 1, 6, and 12 h. [file Table4.XLS]

## Sheet: Table S4
Name	Groups	1 hour		6 hour		12 hour
		Log2 fold change	Pad justed	Log2 fold change	Pad justed	Log2 fold change	Pad justed
GmWRKY1	IIb	0	Null	1.62	0.002627	0	Null
GmWRKY10	IIe	0	Null	-1.14	0.010537	-1.57	0.001236
GmWRKY12	III	0	Null	-2.07	0.002407	0	Null
GmWRKY27	IIa	0	Null	-1.28	0.001383	-1.52	0.001603
GmWRKY33	IId	-1.07	0.02634	0	Null	0	Null
GmWRKY39	I	0	Null	-1.19	0.00181	0	Null
GmWRKY46	III	0	Null	-2.27	1.33e-11	-1.95	3.95e-07
GmWRKY47	IId	-1.17	0.0128192	-1.16	0.003305	-1.12	0.025193
GmWRKY49	I	0	Null	-1.52	2.01e-05	-1.36	0.000505
GmWRKY55	III	-1.48	0.00028684	0	Null	0	Null
GmWRKY56	IIa	2.13	8.78818e-09	0	Null	0	Null
GmWRKY57	III	0	Null	-1.12	0.018217	0	Null
GmWRKY58	III	-2.25	0.000794123	-1.91	0.00082	-1.55	0.012183
GmWRKY60	III	-1.05	0.0467678	-1.91	1.7e-06	-1.9	4.17e-05
GmWRKY76	I	0	Null	-1.67	0.016503	0	Null
GmWRKY83	IIb	-1.63	0.0279552	-1.74	0.00543	0	Null
GmWRKY97	III	0	Null	-1.33	0.020398	0	Null
GmWRKY106	IIa	2.14	1.30879e-08	0	Null	0	Null
GmWRKY108	IIc	-3.37	0.00902594	0	Null	0	Null
GmWRKY117	IIb	-1.56	0.00770318	-1.44	0.005289	0	Null
GmWRKY120	IIb	2.04	0.00151238	0	Null	0	Null
GmWRKY125	III	0	Null	-1.31	0.001023	-1.37	0.000411
GmWRKY126	I	-1.63	0.0373775	0	Null	0	Null
GmWRKY139	IIa	2.35	6.83783e-09	0	Null	0	Null
GmWRKY154	IIe	0	Null	-1.58	0.000558	0	Null
GmWRKY160	IIc	1.14	0.0202364	0	Null	0	Null
GmWRKY162	IIb	-1.64	0.00912478	0	Null	0	Null
GmWRKY173	IIb	0	Null	-1.21	0.039962	-1.7	0.014743
GmWRKY175	IIb	-1.64	0.0386485	0	Null	0	Null
GmWRKY179	III	0	Null	-1.67	0.00087	-2.04	0.001421
GmWRKY180	I	-1.39	0.0110812	0	Null	0	Null
