# Supplementary material for: Global Analysis of WRKY Genes and Their Response to Dehydration and Salt Stress in Soybean
Source: Front Plant Sci. 2016 Feb 1;7:9. doi: 10.3389/fpls.2016.00009 (PMC4740950; doi:10.3389/fpls.2016.00009)
Supplement: Table S5 — GmWRKY genes differentially expressed under salt stress at 1, 6, and 12 h. [file Table5.XLS]

## Sheet: Table S5
Name	Groups	1 hour		6 hour		12 hour
		Log2 fold change	Pad justed	Log2 fold change	Pad justed	Log2 fold change	Pad justed
GmWRKY12	III	0	NuLL	3.08	4.13e-13	2.76	3.58e-12
GmWRKY39	I	0	NuLL	1.78	0.000401	1.53	0.000473
GmWRKY76	I	0	NuLL	3.31	6.31e-15	2.43	4.92e-10
GmWRKY78	IIb	0	NuLL	1.13	0.021304	0	Null
GmWRKY43	III	0	NuLL	1.94	6.38e-06	2.3	1.26e-09
GmWRKY79	IIc	0	NuLL	4.93	3.14e-06	4.82	1.9e-06
GmWRKY83	IIb	0	NuLL	1.68	0.001899	1.59	0.000198
GmWRKY21	IIc	0	NuLL	6.18	1.76e-06	6.39	6.77e-08
GmWRKY58	III	0	NuLL	3.32	5.54e-18	4.29	5.64e-27
GmWRKY87	IIb	0	NuLL	1.37	0.001406	2.23	2.21e-10
GmWRKY89	IIc	0	NuLL	3.22	3.45e-05	1.92	0.005657
GmWRKY92	IIc	2.4	0.003514	5.99	9.12e-37	6.25	2.63e-46
GmWRKY46	III	0	Null	1.31	0.011755	0	Null
GmWRKY94	IIe	0	Null	1.81	0.00028	1.45	0.001438
GmWRKY17	IIa	1.52	0.001015	2.72	1.02e-11	2.43	1.98e-11
GmWRKY96	III	1.91	0.018842	4.48	2.75e-23	3.61	1.28e-17
GmWRKY97	III	0	Null	3.27	3.78e-17	4.05	6.26e-25
GmWRKY61	IIc	0	Null	3.8	1.74e-08	3.76	2.83e-09
GmWRKY101	IIb	0	Null	2.37	3.71e-07	2.24	1.63e-07
GmWRKY105	IIb	1.9	0.016995	1.84	0.00493	1.81	0.000305
GmWRKY106	IIa	1.88	0.00015	2.04	4.56e-06	2.04	1.3e-08
GmWRKY108	IIc	-1.84	0.018966	0	Null	0	Null
GmWRKY110	IIc	0	Null	0	Null	1.99	0.000227
GmWRKY34	IIb	0	Null	2.15	2.25e-07	2.3	3.25e-10
GmWRKY25	IIc	0	Null	7.01	1.67e-16	5.65	6.82e-10
GmWRKY111	IIe	0	Null	1.77	0.000139	1.2	0.006517
GmWRKY20	III	0	Null	2.17	1.15e-07	1.34	0.001197
GmWRKY114	IIc	0	Null	3.14	7.78e-05	2.25	0.00458
GmWRKY48	IIe	0	Null	0	Null	1	0.016345
GmWRKY6	IIc	0	Null	3.01	3.74e-12	3.39	1.2e-20
GmWRKY56	IIa	1.93	9.36e-05	2.24	4.22e-08	1.82	2.47e-07
GmWRKY23	IIb	0	Null	1.8	2.56e-05	1.8	8.2e-08
GmWRKY117	IIb	0	Null	0	Null	1.24	0.002025
GmWRKY124	IIe	0	Null	1.15	0.034924	1.21	0.004298
GmWRKY125	III	1.48	0.001346	3.21	2.29e-15	2.72	2.9e-13
GmWRKY126	I	0	Null	1.58	0.001116	0	Null
GmWRKY1	IIb	0	Null	1.53	0.000645	0	Null
GmWRKY2	IIe	0	Null	2.78	0.004655	2.85	0.000468
GmWRKY19	I	0	Null	2.75	1.01e-12	3.01	6.65e-17
GmWRKY133	IIb	0	Null	2.35	0.003958	2.32	0.000379
GmWRKY134	IIb	0	Null	3.76	1.77e-13	3.4	4.31e-10
GmWRKY135	III	0	Null	3.23	0.001629	3.27	0.00015
GmWRKY36	IIb	1.47	0.033216	2.23	2.13e-07	2.14	1.08e-09
GmWRKY139	IIa	3.1	1.12e-12	4.33	4.17e-25	4.37	8.08e-29
GmWRKY144	IIa	4.16	0.000379	7.82	3.68e-40	7.03	6.85e-26
GmWRKY49	I	0	Null	1.34	0.008656	1.2	0.013097
GmWRKY27	IIa	0	Null	1.1	0.020907	0	Null
GmWRKY149	IIb	0	Null	1.8	7.93e-05	1.73	1.48e-05
GmWRKY152	IIb	0	Null	0	Null	1.42	0.008788
GmWRKY60	III	0	Null	1.87	1.99e-05	2.02	1.86e-07
GmWRKY155	IIc	0	Null	3.33	1.96e-12	3.35	2.93e-17
GmWRKY158	III	0	Null	3.33	0.01613	3.77	0.018493
GmWRKY159	IIb	0	Null	0	Null	1.32	0.004196
GmWRKY160	IIc	0	Null	0	Null	1.22	0.001968
GmWRKY161	IIb	0	Null	2.33	0.001508	2.36	0.000114
GmWRKY162	IIb	0	Null	1.74	0.000213	1.58	3.14e-05
GmWRKY63	IIa	0	Null	3.77	6.34e-11	2.98	2.32e-05
GmWRKY165	IIc	2.67	0.00076	4.65	2.93e-15	4.99	2.01e-21
GmWRKY62	I	0	Null	1.91	0.002399	2.41	3.1e-06
GmWRKY171	I	0	Null	1.96	4.65e-06	1.42	0.000292
GmWRKY57	III	1.3	0.001424	3.69	6.66e-21	3.47	1.69e-19
GmWRKY175	IIb	0	Null	1.58	0.001807	1.56	0.000167
GmWRKY53	IIc	0	Null	4.55	5.76e-20	4.67	7.16e-26
GmWRKY177	IIc	0	Null	0	Null	1.48	0.016081
GmWRKY179	III	0	Null	3.06	1.74e-15	0	Null
