# Supplementary material for: Global Analysis of WRKY Genes and Their Response to Dehydration and Salt Stress in Soybean
Source: Front Plant Sci. 2016 Feb 1;7:9. doi: 10.3389/fpls.2016.00009 (PMC4740950; doi:10.3389/fpls.2016.00009)
Supplement: Table S6 — Optimal codons analysis in GmWRKY genes. Number of codons in high bias dataset 2265; Number of codons in low bias dataset 3255; High bias was assigned to the dataset with the lower average NEC (effective number of codons); RSCU: relative synonymous codon usage; Codon UUC (Phe) chi value was 37.913; Codon UCC (Ser) chi value was 112.912; Codon UAC (Tyr) chi value was 19.766; Codon UGC (Cys) chi value was 5.112; Codon UCG (Ser) chi value was 22.781; Codon CUC (Leu) chi value was 83.801; Codon CCC (Pro) chi value was 7.139; Codon CAC (His) chi value was 60.096; Codon CGC (Arg) chi value was 17.807; Codon CCG (Pro) chi value was 61.074; Codon CGG (Arg) chi value was 13.621; Codon AUC (Ile) chi value was 9.526; Codon ACC (Thr) chi value was 28.927; Codon AAC (Asn) chi value was 43.255; Codon ACG (Thr) chi value was 23.339; Codon GUC (Val) chi value was 10.427; Codon GCC (Ala) chi value was 41.279; Codon GAC (Asp) chi value was 38.179; Codon GGC (Gly) chi value was 27.092; Codon GUG (Val) chi value was 19.760; Codon GCG (Ala) chi value was 39.804; Codon GAG (Glu) chi value was 13.304; Codon GGG (Gly) chi value was 10.177. [file Table6.XLS]

## Sheet: Table S6
Amino acid	Codon	Highly expressed gene		Lowly expressed gene		Amino acid	Codon	Highly expressed gene		Lowly expressed gene
		RSCU	Count	RSCU	Count			RSCU	Cout	RSCU	Cout
Phe	UUU	0.15	5	1.11	45	Ser	UCU	0.67	31	1.57	113
	UUC*	1.85	62	0.89	36		UCC*	2.61	121	0.56	40
Leu	UUA	0.47	11	0.74	27		UCA	0.8	37	1.8	129
	UUG	0.6	14	1.65	60		UCG*	0.65	30	0.14	10
	CUU	0.55	13	1.79	65	Pro	CCU	1.04	54	1.74	76
	CUC*	3.02	71	0.47	17		CCC*	0.87	45	0.46	20
	CUA	0.68	16	0.8	29		CCA	0.64	33	1.67	73
	CUG	0.68	16	0.55	20		CCG*	1.45	75	0.14	6
Ile	AUU	0.98	28	1.2	52	Thr	ACU	0.74	25	1.53	79
	AUC*	1.5	43	0.88	38		ACC*	1.91	65	0.81	42
	AUA	0.52	15	0.92	40		ACA	0.44	15	1.45	75
Met	AUG	1	52	1	84		ACG*	0.91	31	0.21	11
Val	GUU	0.94	30	1.9	79	Ala	GCU	0.68	28	1.74	82
	GUC*	0.94	30	0.39	16		GCC*	1.72	71	0.51	24
	GUA	0.25	8	0.82	34		GCA	0.58	24	1.65	78
	GUG*	1.88	60	0.89	37		GCG*	1.02	42	0.11	5
Tyr	UAU	0.46	13	1.2	58	Cys	UGU	0.55	12	0.98	30
	UAC*	1.54	44	0.8	39		UGC@	1.45	32	1.02	31
TER	UAA	0	0	0	0	TER	UGA	0	0	0	0
	UAG	0	0	0	0	Trp	UGG	1	18	1	22
His	CAU	0.32	13	1.45	79	Arg	CGU	0.57	14	0.53	13
	CAC*	1.68	69	0.55	30		CGC*	1.06	26	0.16	4
Gln	CAA	1.39	52	1.26	97		CGA	0.65	16	0.62	15
	CAG	0.61	23	0.74	57		CGG*	0.73	18	0.08	2
Asn	AAU	0.44	17	1.31	147	Ser	AGU	0.43	20	1.06	76
	AAC*	1.56	60	0.69	78		AGC	0.84	39	0.88	63
Lys	AAA	0.86	67	1	110	Arg	AGA	1.06	26	2.92	71
	AAG	1.14	89	1	110		AGG	1.92	47	1.68	41
Asp	GAU	0.8	40	1.55	131	Gly	GGU	0.5	15	1.03	46
	GAC*	1.2	60	0.45	38		GGC*	1.42	43	0.43	19
Glu	GAA	0.77	49	1.18	114		GGA	0.66	20	1.78	79
	GAG*	1.23	79	0.82	79		GGG*	1.42	43	0.76	34
