# Supplementary material for: Global Analysis of WRKY Genes and Their Response to Dehydration and Salt Stress in Soybean
Source: Front Plant Sci. 2016 Feb 1;7:9. doi: 10.3389/fpls.2016.00009 (PMC4740950; doi:10.3389/fpls.2016.00009)
Supplement: Table S7 — cis-element in differentially expressed genes of dehydration. [file Table7.XLS]

## Sheet: Table S7
Gene ID (Glyma2.0)	Name	Groups	3-AF1 binding site	5UTR Py-rich stretch	ABRE	ACE	AE-box	ARE	AT-rich element	AT1-motif	ATC-motif	ATCT-motif	ATGCAAAT motif	AuxRR-core	Box 4	Box-W1	Box I	Box II	Box III	CAAT-box	CATT-motif	CAG-motif	CAT-box	CGTCA-motif	EIRE	ERE	ELI-box3	G-Box	G-box	GA-motif	GAG-motif	Gap-box	GARE-motif	GATA-motif	GCN4_motif	GT1-motif	GTGGC-motif	HD-Zip 1	HD-Zip 2	HD-Zip 3	HSE	I-box	L-box	Ls7	LTR	LAMP-element	MBS	MNF1	MRE
			Light responsiveness	High transcription levels	Drought/salt stress	Light responsiveness	Light responsiveness	Anaerobic induction	Binding site of AT-rich DNA binding protein	Light responsiveness	Light responsiveness	Light responsiveness	cis-acting regulatory element associated to the TGAGTCA motif	Auxin responsiveness	Light responsiveness	Fungal elicitor responsive element	Light responsiveness	Light responsiveness	Protein binding site	cis-acting element in promoter and enhancer regions	Light responsiveness	Light responsiveness	Meristem expression	MeJA-responsiveness	Elicitor-responsive element	Ethylene-responsive element	Elicitor-responsive element	Light responsiveness	Light responsiveness	Light responsiveness	Light responsiveness	Light responsiveness	Gibberellin-responsive element	Light responsiveness	Endosperm expression	Light responsiveness	Light responsiveness	Differentiation of the palisade mesophyll cells	Control of leaf morphology development	Protein binding site	Heat stress	Light responsiveness	Light responsiveness	Light responsiveness	Low-temperature responsiveness	Light responsiveness	Drought/salt stress	Light responsiveness	Light responsiveness
Glyma.02G232600	GmWRKY39	I		5		1		1	1						1	2				17								1	1																		1		1
Glyma.03G042700	GmWRKY76	I		2				1		1					3	1	3			14						2		1	1	1								1	1	1							1
Glyma.09G280200	GmWRKY126	I		4	1										1	1	1		1	32						1			1																		2
Glyma.14G200200	GmWRKY49	I	1	7	1	1		1	1			1			1	2	2			11									1				1								3						1
Glyma.20G028000	GmWRKY180	I		1									1		12					13				1																	3				1
Glyma.07G023300	GmWRKY106	IIa	1		1	1		1		1					4					6		1	1						1	1						1						1			1
Glyma.08G218600	GmWRKY56	IIa	1			1	1								5	1				9		1	1	1				1	2	1						1						2
Glyma.13G370100	GmWRKY139	IIa	1			2				1					1					9								1	1												1						1
Glyma.15G003300	GmWRKY27	IIa										1	1		1					9				1				1	3							1													1
Glyma.04G173500	GmWRKY83	IIb				1				1				1	5	1				7			1						1		2			1		1											1
Glyma.09G080000	GmWRKY117	IIb			2					1	1		1		9					10									4						1						1						1
Glyma.09G240000	GmWRKY120	IIb						1							6	1				22	1						1			1	1						1										3		1
Glyma.10G138300	GmWRKY1	IIb		1		1		1							1	2	1			14									1				1		1	1											1
Glyma.17G097900	GmWRKY162	IIb				1		1	1			1		1	3	3			1	12			1	2					1				1			1								1
Glyma.18G256500	GmWRKY173	IIb			1	1									3	1				24	1						1		1	2					1	1	1							1	1		1
Glyma.07G133700	GmWRKY108	IIc						1				1			3	2				24	1			1				1	1				1		1												1		1
Glyma.17G035400	GmWRKY160	IIc			1							1	1		3	1				11								1	3							1									1		3
Glyma.09G061900	GmWRKY47	IId		2				1							3	1				12									1				2			1
Glyma.17G057100	GmWRKY33	IId		1		1	1		1						3	1	1			14								1	1																		1
Glyma.16G031900	GmWRKY154	IIe		6	1					2			1		4			1		9									2																		1
Glyma.18G238600	GmWRKY10	IIe											1		2					11	1								1									1	1								2
Glyma.01G224800	GmWRKY12	III			1	1							1		3					18	1			1				2	3		1				1												1		1
Glyma.04G223300	GmWRKY58	III		1		1	1								6					10				3							1		1			1					3						1
Glyma.05G215900	GmWRKY46	III						1							7					17			1	1										1							2						1
Glyma.06G142000	GmWRKY97	III		1					1						4		1			23				2									1			1											1		1
Glyma.07G057400	GmWRKY55	III		2	1	1									7		1			23				2		1			1			1															1
Glyma.09G274000	GmWRKY125	III			7							1			3	2			1	13	1			1				4	4												2	1				2		1
Glyma.16G026400	GmWRKY60	III		2		1									5		1			15	2			1	1					1	1		1								3
Glyma.18G238200	GmWRKY57	III		2	1										2		1			18								1	2	1	1				2						4
Glyma.19G254800	GmWRKY179	III					1								2	1				10								1	1	1		1		1		1						2	1						1
[truncated: 22 more columns]
