# Supplementary material for: Global Analysis of WRKY Genes and Their Response to Dehydration and Salt Stress in Soybean
Source: Front Plant Sci. 2016 Feb 1;7:9. doi: 10.3389/fpls.2016.00009 (PMC4740950; doi:10.3389/fpls.2016.00009)
Supplement: Table S8 — cis-element in differentially expressed genes of salt. [file Table8.XLS]

## Sheet: Table S8
Gene ID (Glyma2.0)	Name	Groups	3-AF1 binding site	4cl-CMA2b	5UTR Py-rich stretch	AAAC-motif	ABRE	A-box	AACA_motif	ACE	AE-box	ARE	AT-rich element	AT1-motif	ATC-motif	ATCT-motif	ATGCAAAT motif	AuxRR-core	Box 4	Box-W1	Box I	Box II	Box III	C-box	CAAT-box	CATT-motif	CCAAT-box	CAG-motif	CAT-box	CCGTCC-box	CE1	CGTCA-motif	EIRE	ERE	G-Box	G-box	GA-motif	GAG-motif	Gap-box	GARE-motif	GATA-motif	GATT-motif	GC-motif	GCN4_motif	GT1-motif	HD-Zip 1	HD-Zip 2	HD-Zip 3	HSE
			Light responsiveness	Light responsiveness	High transcription levels	Light responsiveness	Drought/salt responsiveness	Alpha-amylase promoters	Endosperm-specific negative expression	Light responsiveness	Light responsiveness	Anaerobic induction	Binding site of AT-rich DNA binding protein	Light responsiveness	Light responsiveness	Light responsiveness	cis-acting regulatory element associated to the TGAGTCA motif	Auxin responsiveness	Light responsiveness	Fungal elicitor responsive element	Light responsiveness	Light responsiveness	Protein binding site	Light responsiveness	cis-acting element in promoter and enhancer regions	Light responsiveness	MYBHv1 binding site	Light responsiveness	Meristem expression	Meristem specific activation	ABA responsiveness	MeJA-responsiveness	Elicitor-responsive element	Ethylene-responsive element	Light responsiveness	Light responsiveness	Light responsiveness	Light responsiveness	Light responsiveness	Gibberellin-responsive element	Light responsiveness	Light responsiveness	Anoxic specific inducibility	Endosperm expression	Light responsiveness	Differentiation of the palisade mesophyll cells	Control of leaf morphology development	Protein binding site	Heat stress
Glyma.02G232600	GmWRKY39	I			5					1		1	1						1	2					17										1	1
Glyma.03G042700	GmWRKY76	I			2							1		1					3	1	3				14									2	1	1	1									1	1	1
Glyma.09G280200	GmWRKY126	I			4		1												1	1	1		1		32									1		1
Glyma.11G163300	GmWRKY19	I			1		1				1								4	1					19							1			1			1							1
Glyma.14G200200	GmWRKY49	I	1		7		1			1		1	1			1			1	2	2				11											1				1									3
Glyma.18G056600	GmWRKY62	I					1				1						1		3	1	2				20										2	1	1			1
Glyma.18G213200	GmWRKY171	I			1		4												3						12							1			1	3			1
Glyma.06G061900	GmWRKY17	IIa	1							2									4						15							1			1				1						1
Glyma.07G023300	GmWRKY106	IIa	1				1			1		1		1					4						6			1	1							1	1								1
Glyma.08G218600	GmWRKY56	IIa	1							1	1								5	1					9			1	1			1			1	2	1								1
Glyma.13G370100	GmWRKY139	IIa	1							2				1					1						9										1	1													1
Glyma.14G103100	GmWRKY144	IIa														1			3		1				15							1			1	1				3	1								1
Glyma.15G003300	GmWRKY27	IIa														1	1		1						9							1			1	3									1
Glyma.17G222500	GmWRKY63	IIa	1				1			1									5						12										2	1
Glyma.03G224700	GmWRKY78	IIb					1	1		2									4	2	1	1	1		20	1				1		2			1	2													1
Glyma.04G173500	GmWRKY83	IIb								1				1				1	5	1					7				1							1		2			1				1
Glyma.05G123000	GmWRKY87	IIb					1			1						1			2						13							1			1	1	1				1				2
Glyma.06G190800	GmWRKY101	IIb					1						2	1				1	7	1					12											3		1						1	2
Glyma.06G307700	GmWRKY105	IIb			1					1	1	2				1			5		3				23							2													1
Glyma.07G262700	GmWRKY34	IIb	1		4			1				1		1					4					1	8					1						1					1								1
Glyma.09G005700	GmWRKY23	IIb	1		1	1										1			5		1				9											1							1	1	1
Glyma.09G080000	GmWRKY117	IIb					2							1	1		1		9						10											4								1					1
Glyma.10G138300	GmWRKY1	IIb			1					1		1							1	2	1				14											1				1				1	1
Glyma.12G097100	GmWRKY133	IIb			1											1			7		2				19							2													2				1
Glyma.13G117600	GmWRKY134	IIb			1		1					2							4						13											2									1
Glyma.13G310100	GmWRKY36	IIb			1		2												3		1				16	1										2	1
Glyma.15G110300	GmWRKY149	IIb			1		1												3		1				19							1		1	1	1					1			1
Glyma.15G186300	GmWRKY152	IIb					2					1		1	1	1			7						12										1	2				1	1			1					1
Glyma.17G011400	GmWRKY159	IIb						1			1			1					2			1			2					1					2	2													1
Glyma.17G042300	GmWRKY161	IIb		1								1							1						16							1
Glyma.17G097900	GmWRKY162	IIb								1		1	1			1		1	3	3			1		12				1			2				1				1					1
Glyma.04G054200	GmWRKY79	IIc			1					1		1							4		1				20	1								1	1	1													2
Glyma.04G218700	GmWRKY21	IIc												1					3		1				13		1					1		1			1							1
Glyma.05G127600	GmWRKY89	IIc					2			1		1					1		2		1				13				1			1			3	3		1				2			2
Glyma.05G184500	GmWRKY92	IIc			1							1		1	1	1			3						13		1
Glyma.06G147100	GmWRKY61	IIc																	1		1				12				1			1			1	2	1							1
Glyma.07G133700	GmWRKY108	IIc										1				1			3	2					24	1						1			1	1				1				1
Glyma.07G238000	GmWRKY110	IIc					2												5						12										2	3					1
Glyma.08G011300	GmWRKY25	IIc					2					2					1		1	1					5							1			2	5													1
Glyma.08G082400	GmWRKY114	IIc					3			2		1		1				1	1						11							1			5	5						1			2				1
Glyma.08G142400	GmWRKY6	IIc					2			1									5						10		1					1			1	2									2
Glyma.17G035400	GmWRKY160	IIc					1									1	1		3	1					11										1	3									1
Glyma.17G224800	GmWRKY165	IIc			1		1				1	1							4						15											2
Glyma.19G217800	GmWRKY177	IIc	1																2						13						1						1								1				1
Glyma.05G211900	GmWRKY94	IIe										2							4				1		15																								2
Glyma.08G018300	GmWRKY111	IIe						1	1										2				1		16										1					1					1				2
Glyma.08G118200	GmWRKY48	IIe			1														3		3				13									1		2							1		1
Glyma.09G254800	GmWRKY124	IIe			1					1	1								2		1				20							1				2	2	1											3
Glyma.10G230200	GmWRKY2	IIe			1					1									7						17							1			2	1													1
Glyma.01G224800	GmWRKY12	III					1			1							1		3						18	1						1			2	3		1						1
Glyma.03G256700	GmWRKY43	III									1	1	1						1	1			1		16										2	1	1		1	1				1					2
Glyma.04G223300	GmWRKY58	III			1					1	1								6						10							3						1		1					1				3
Glyma.05G215900	GmWRKY46	III										1							7						17				1			1									1								2
Glyma.06G125600	GmWRKY96	III			1					1	1							1	2	1					20	1	1		1			1												2	1
Glyma.06G142000	GmWRKY97	III			1								1						4		1				23							2								1					1
Glyma.08G021900	GmWRKY20	III										1							5						16				1			1			1									1	1
Glyma.09G274000	GmWRKY125	III					7									1			3	2			1		13	1						1			4	4													2
Glyma.13G267400	GmWRKY135	III		1												1	1		4		1				13									1			1				1
Glyma.16G026400	GmWRKY60	III			2					1									5		1				15	2						1	1				1	1		1									3
Glyma.16G219800	GmWRKY158	III			1							2					1		3						19												1												1
Glyma.18G238200	GmWRKY57	III			2		1												2		1				18										1	2	1	1						2					4
Glyma.19G254800	GmWRKY179	III									1								2	1					10										1	1	1		1		1				1
[truncated: 35 more columns]
